# Supplementary material for: Dihydropyrimidinase-Related Protein 2 Is a New Partner in the Binding between 4E-BP2 and eIF4E Related to Neuronal Death after Cerebral Ischemia
Source: Int J Mol Sci. 2023 May 4;24(9):8246. doi: 10.3390/ijms24098246 (PMC10179276; doi:10.3390/ijms24098246)
Supplement: Supplementary file 1 [file ijms-24-08246-s001.zip]

Archive with 1 entries (1 files):
- ijms-2351501-supplementary.pdf
